# Supplementary material for: Identification of poly(ADP-ribose) polymerase 9 (PARP9) as a noncanonical sensor for RNA virus in dendritic cells
Source: Nat Commun. 2021 May 11;12:2681. doi: 10.1038/s41467-021-23003-4 (PMC8113569; doi:10.1038/s41467-021-23003-4)
Supplement: Supplementary file 4 — Source Data [file 41467_2021_23003_MOESM4_ESM.xlsx]

## Sheet: Fig. 1
Fig. 1a						Fig. 1c						Fig. 1d						Fig. 1e
THP1 macrophages mRNA expression						THP1 macrophages IFN-α				Average		THP1 macrophages IFN-β				Average		THP1 macrophages IL-6				Average
PARP9						Mock	7	9	10	8.66667		Mock	10	8	11	9.66667		Mock	9	14	11	11.3333
sh-Ctrl	1	1	1			sh-Ctrl	235.26	188.28	260.16	227.9		sh-Ctrl	258.374	236.826	297.273	264.158		sh-Ctrl	358.276	389.392	318.397	355.355
P9-a	0.12	0.25	0.18			P9--a	52.185	79.382	61.893	64.4867		P9--a	98.837	115.361	86.472	100.223		P9--a	321.283	300.183	280.294	300.587
P9-b	0	0.05	0.01			P9--b	41.583	50.391	39.274	43.7493		P9--b	75.368	86.735	63.482	75.195		P9--b	312.297	297.393	263.847	291.179
MAVS	1.05	0.93	1.01			MAVS	22.273	36.981	29.528	29.594		MAVS	30.697	58.936	43.739	44.4573		MAVS	67.381	53.892	76.372	65.8817
MAVS
sh-Ctrl	1	1	1
P9-a	1.03	0.96	0.89
P9-b	1.01	0.97	0.91
MAVS	0.12	0.16	0.25
Fig. 1f
PARP9 relative expression
	pDC	pDC+ Flu A	pDC+IFN-α	CD11c mDC	mDC+Flu A	mDC+IFN-α	mDC+TSLP	mDC+aCD40	CD16- monocyte	CD16+ monocyte	CD8T cell	naïve CD4T cell	CD4+α-CD3/28	Memory CD4T cell	Th1 CD4T cell	Th2 CD4T cell	B cell	Memory B cell	NK cell	Neutrophil	Eosinophil	Basophil	Master cell
PARP9	1.4	266.1	367.6	3.3	135.4	204.2	12.4	6.1	5.2	4	3.2	3	3.1	2.6	7.71	2	2.9	3.7	3.3	9	3	4.3	7
Fig. 1h						Fig. 1j								Fig. 1k								Fig. 1m
Human MDDC mRNA expression						Human MDDC IFN-α					Average			Human MDDC IFN-β					Average			Human MDDC IFN-β					Average
PARP9							Mock	8	10	12	10				Mock	7	9	11	9			0h	sh-Ctrl	8	8	8	8
sh-Ctrl	1	1	1			LPIC	sh-Ctrl	301.256	358.274	326.35	328.627			LPIC	sh-Ctrl	236.828	258.207	282.919	259.318				sh P9	7	9	10	8.66667
P9-b	0.06	0.03	0.08				P9-b	56.324	67.382	82.619	68.775				P9-b	89.325	68.325	72.634	76.7613			8h	sh-Ctrl	128.903	106.946	158.954	131.601
MAVS	0.96	1.02	0.95				MAVS	61.352	48.657	39.265	49.758				MAVS	59.452	63.636	49.386	57.4913				sh P9	46.916	58.275	37.936	47.709
						Reo	sh-Ctrl	386.691	345.149	368.688	366.843			Reo	sh-Ctrl	216.354	236.295	198.592	217.08			16h	sh-Ctrl	406.846	377.995	389.842	391.561
MAVS							P9-b	116.305	96.325	88.624	100.418				P9-b	56.324	66.935	51.864	58.3743				sh P9	117.903	184.846	143.746	148.832
sh-Ctrl	1	1	1				MAVS	65.302	79.325	81.634	75.4203				MAVS	46.635	39.265	61.634	49.178			24h	sh-Ctrl	437.963	402.826	379.735	406.841
P9-b	0.95	0.98	1.06			HSV-60	sh-Ctrl	259.357	227.642	276.394	254.464			HSV-60	sh-Ctrl	389.348	339.624	368.267	365.746				sh P9	107.946	87.946	116.885	104.259
MAVS	0.03	0.09	0.11				P9-b	246.348	237.168	267.963	250.493				P9-b	379.637	342.684	362.384	361.568
							MAVS	247.934	234.964	270.348	251.082				MAVS	322.634	358.392	382.946	354.657
						cGAMP	sh-Ctrl	189.634	170.395	204.328	188.119			cGAMP	sh-Ctrl	319.635	289.634	279.354	296.208
							P9-b	183.238	159.357	215.327	185.974				P9-b	325.634	289.645	263.564	292.948
							MAVS	169.367	198.364	182.329	183.353				MAVS	312.635	255.635	290.325	286.198

## Sheet: Fig. 2
Fig. 2a								Fig. 2c								Fig. 2e								Fig. 2g
BMDC IFN-α					Average			BMDM IFN-α					Average			BMDC 12h IFN-α					Average			BMDC 16h IFN-α					Average
	Mock	8	7	10	8.33333				Mock	9	8	11	9.33333				Mock	8	10	11	9.66667				Mock	8	10	11	9.66667
LPIC	WT	193.568	175.263	158.683	175.838			LPIC	WT	386.284	319.295	376.397	360.659			Reo	WT	477.927	437.135	413.924	442.995			Reo	WT	652.567	660.736	613.412	642.238
	KO	55.185	72.296	46.935	58.1387				KO	81.298	117.285	92.73	97.1043				KO	71.514	80.593	107.804	86.637				KO	73.065	102.292	121.302	98.8863
SPIC	WT	146.283	164.931	129.395	146.87			SPIC	WT	302.348	272.826	232.468	269.214			VSV	WT	84.55	76.586	95.43	85.522			VSV	WT	112.952	153.857	128.203	131.671
	KO	48.925	55.283	40.843	48.3503				KO	56.111	73.293	91.141	73.515				KO	21.372	30.682	16.684	22.9127				KO	29.642	27.895	22.905	26.814
5'ppp	WT	167.392	156.394	176.293	166.693			5'ppp	WT	205.822	228.895	262.827	232.515			Flu	WT	375.821	335.515	423.094	378.143			Flu	WT	487.596	416.399	448.647	450.881
	KO	142.294	161.209	127.493	143.665				KO	179.013	195.346	158.234	177.531				KO	138.672	117.793	192.872	149.779				KO	91.149	83.094	154.344	109.529
Fig. 2b								Fig. 2d								Fig. 2f								Fig. 2h
BMDC IFN-β					Average			BMDM IFN-β					Average			BMDC 12h IFN-β					Average			BMDC 16h IFN-β					Average
	Mock	8	6	10	8				Mock	9	7	10	8.66667				Mock	8	9	11	9.33333				Mock	8	9	11	9.33333
LPIC	WT	166.294	186.392	145.983	166.223			LPIC	WT	317.272	286.826	264.783	289.627			Reo	WT	251.195	227.013	182.671	220.293			Reo	WT	379.252	460.631	514.523	451.469
	KO	46.982	40.294	55.932	47.736				KO	69.491	79.382	48.683	65.852				KO	75.824	56.515	51.91	61.4163				KO	102.053	95.549	64.727	87.443
SPIC	WT	129.973	145.293	161.932	145.733			SPIC	WT	185.926	210.294	168.392	188.204			VSV	WT	243.354	163.768	148.736	185.286			VSV	WT	313.561	340.767	315.523	323.284
	KO	35.392	42.385	48.492	42.0897				KO	31.294	43.024	53.092	42.47				KO	29.445	37.457	49.457	38.7863				KO	93.561	40.767	55.523	63.2837
5'ppp	WT	101.294	91.414	85.392	92.7			5'ppp	WT	153.825	172.526	138.295	154.882			Flu	WT	331.055	316.469	269.765	305.763			Flu	WT	572.1	502.519	451.571	508.73
	KO	81.624	58.585	70.137	70.1153				KO	133.925	118.394	107.029	119.783				KO	111.92	185.263	201.323	166.169				KO	167.05	254.519	128.094	183.221
Fig. 2i								Fig. 2j								Fig. 2k								Fig. 2l
BMDM 12h IFN-α					Average			BMDM 12h IFN-β					Average			BMDM 16h IFN-α					Average			BMDM 16h IFN-β					Average
	Mock	7	9	11	9				Mock	7	9	10	8.66667				Mock	7	9	11	9				Mock	7	9	10	8.66667
Reo	WT	223.942	184.15	201.02	203.037			Reo	WT	94.011	110.581	102.997	102.53			Reo	WT	375.284	495.193	425.369	431.949			Reo	WT	138.711	169.796	187.762	165.423
	KO	54.893	64.783	70.947	63.541				KO	48.97	39.89	55.382	48.0807				KO	51.538	33.445	61.538	48.8403				KO	27.854	34.494	30.748	31.032
VSV	WT	106.38	116.348	109.245	110.658			VSV	WT	124.087	95.077	116.449	111.871			VSV	WT	119.57	108.124	114.483	114.059			VSV	WT	136.308	116.582	151.62	134.837
	KO	26.684	31.682	28.372	28.9127				KO	27.624	39.24	42	36.288				KO	16.694	13.897	11.66	14.0837				KO	30.867	16.705	20.129	22.567
Flu	WT	370.43	330.682	364.067	355.06			Flu	WT	254.612	203.418	261.502	239.844			Flu	WT	377.43	487.293	356.049	406.924			Flu	WT	260.674	267.395	278.423	268.831
	KO	94.978	77.082	83.897	85.319				KO	105.176	76.02	99.328	93.508				KO	54.785	111.45	31.351	65.862				KO	132.568	102.656	164.678	133.301

## Sheet: Fig. 3
Fig. 3a
VSV percent survival
Survival number of mice	D0		D1	D2	D3		D4		D5		D6		D7		D8		D9	D10	D11	D12	D13	D14	D15
KO	10		10	10	9		8		6		3		1		0		0	0	0	0	0	0	0
WT	10		10	10	10		10		10		9		8		7		6	6	6	6	6	6	6
Percent survival	D0		D1	D2	D3		D4		D5		D6		D7		D8		D9	D10	D11	D12	D13	D14	D15
	0	1	2	3	3	4	4	5	5	6	6	7	7	8	8	9	9	10	11	12	13	14	15
KO	100	100	100	100	90	90	80	80	60	60	30	30	10	10	0
WT	100	100	100	100	100	100	100	100	100	100	90	90	80	80	70	70	60	60	60	60	60	60	60
Fig. 3b							Fig. 3c							Fig. 3d
Ifnb1 (fold induction)							VSV RNA replicates (fold X 10^3)							Viral titer
PBS	WT	1	1	1			PBS	WT	0	0	0			Liver	WT	50000	90000	40000
PBS	KO	1	1	1			PBS	KO	0	0	0			Liver	KO	700000	10000000	4000000
Liver	WT	115.034	109.101	114.459			Liver	WT	4.57044	5.5465	5.23973			Lung	WT	8000	10000	4500
Liver	KO	16.1819	19.0928	20.4411			Liver	KO	23.8538	20.4254	23.073			Lung	KO	100000	150000	200000
Lung	WT	30.4171	34.9781	27.7045			Lung	WT	3.62894	3.32499	3.47483			Spleen	WT	2500	800	900
Lung	KO	4.17106	4.47299	6.77145			Lung	KO	11.7275	11.0525	10.2267			Spleen	KO	50000	25000	30000
Spleen	WT	55.0353	61.9234	73.9196			Spleen	WT	0.93562	0.719602	0.695882			Brain	WT	200	300	500
Spleen	KO	8.95441	12.114	9.67306			Spleen	KO	4.66361	4.05689	5.13061			Brain	KO	5000	6000	4000
Brain	WT	20.5084	17.0636	15.0064			Brain	WT	0.415255	0.411327	0.322099
Brain	KO	1.80525	2.15836	3.30603			Brain	KO	2.80355	2.36197	3.01642
Fig. 3e
IFN-α					Average
PBS	WT	9	12	7	9.33333
	KO	8	10	9	9
VSV	WT	182.712	211.976	159.196	184.628
	KO	37.472	32.712	24.048	31.4107
IFN-β
PBS	WT	8	11	6	8.33333
	KO	9	10	7	8.66667
VSV	WT	232.964	204.868	250.544	229.459
	KO	38.868	43.34	27.372	36.5267
Fig. 3g
VSV percent survival
	Survival assays
10mice/group			D0	D1		D2	D3		D4		D5		D6		D7		D8		D9	D10	D11	D12	D13	D14
Survival No	PARP9 KO	Isotype	10	10		10	10		8		5		3		1		1		0	0	0	0	0	0
	WT	Isotype	10	10		10	10		10		10		10		8		7		6	6	6	6	6	6
	PARP9 KO	anti-IFNAR	10	4		2	0
	WT	anti-IFNAR	10	5		3	2		0
			D0	D1		D2		D3		D4		D5		D6		D7		D8		D9		D10	D11	D12	D13	D14	D15
Percent survival	D0		0	1	1	2	2	3	3	4	4	5	5	6	6	7	7	8	8	9	9	10	11	12	13	14	15
%	PARP9 KO	Isotype	100	100	100	100	100	100	100	100	80	80	50	50	30	30	10	10	10	10	0
	WT	Isotype	100	100	100	100	100	100	100	100	100	100	100	100	100	100	80	80	70	70	60	60	60	60	60	60	60
	PARP9 KO	anti-IFNAR	100	100	40	40	10	10	0
	WT	anti-IFNAR	100	100	50	50	20	20	10	10	0
Fig. 3h
Fig. 3i
HSV-1 percent survival
	Survival assays
10mice/group			D0		D1	D2	D3		D4		D5		D6		D7		D8		D9	D10	D11	D12
Survival No	PARP9 KO		10		10	10	10		9		7		5		3		2		1	0	0	0
	WT		10		10	10	10		10		8		8		4		2		2	1	0	0
																								10
			D0		D1	D2	D3		D4		D5		D6		D7		D8		D9	D10	D11	D12	D13	D14
Percent survival	D0		0	1	2	3	4	4	5	5	6	6	7	7	8	8	9	9	10	10	11	11	12
%	PARP9 KO		100	100	100	100	100	90	90	70	70	50	50	30	30	20	20	10	10	0
	WT		100	100	100	100	100	100	100	80	80	80	80	40	40	20	20	20	20	10	10	0

## Sheet: Fig. 5
Fig. 5a							Fig. 5c								Fig. 5d
IFN-β-Luc (fold)							IFN-α					Average			IFN-β					Average
Mock	HA-Vector	1	1	1			Mock		8	7	10	8.33333			Mock		7	9	11	9
Mock	HA-PARP9	1.62458	1.17723	1.27696			LPIC	WT	196.121	183.356	173.847	184.441			LPIC	WT	157.969	193.133	171.133	174.078
LPIC	HA-Vector	1.42238	2.09902	1.56804				PARP9 KO	60.937	44.937	72.489	59.4543				PARP9 KO	66.255	39.421	47.922	51.1993
LPIC	HA-PARP9	15.5843	14.7106	23.0239				MAVS KO	31.894	36.974	49.353	39.407				MAVS KO	45.813	37.1	28.514	37.1423
Reo1198	HA-Vector	8.99109	9.10599	12.376				DKO	14.674	8.194	11.463	11.4437				DKO	10.522	8.207	13.724	10.8177
Reo1198	HA-PARP9	48.84	59.0409	44.2309			SPIC	WT	143.12	137.808	180.172	153.7			SPIC	WT	131.463	164.207	149.207	148.292
Reovirus	HA-Vector	13.0296	14.7793	20.9342				PARP9 KO	45.093	33.873	59.343	46.103				PARP9 KO	56.434	33.836	40.707	43.659
Reovirus	HA-PARP9	84.8295	98.2594	79.7373				MAVS KO	40.094	32.903	25.345	32.7807				MAVS KO	24.72	28.357	33.22	28.7657
Flu virus	HA-Vector	24.5705	16.0049	23.7205				DKO	10.955	7.063	9.242	9.08667				DKO	8.632	10.969	9.133	9.578
Flu virus	HA-PARP9	47.1375	48.1173	37.5396			Reo1198	WT	106.286	89.861	92.817	96.3213			Reo1198	WT	86.954	109.384	118.395	104.911
								PARP9 KO	12.067	10.684	14.268	12.3397				PARP9 KO	21.964	19.238	10.684	17.2953
								MAVS KO	65.264	74.283	86.328	75.2917				MAVS KO	69.234	79.568	82.351	77.051
								DKO	8.264	10.358	9.281	9.301				DKO	10.964	9.265	11.938	10.7223
Fig. 5e								Fig. 5f
IFN-α					Average			IFN-β					Average
	Mock	10	8	12	10				Mock	7	13	11	10.3333
Reo	WT	623.865	658.601	591.248	624.571			Reo	WT	389.321	469.264	489.636	449.407
	PARP9 KO	89.624	104.369	123.964	105.986				PARP9 KO	108.652	85.634	70.324	88.2033
	MAVS KO	74.935	66.964	53.358	65.0857				MAVS KO	51.624	63.295	71.937	62.2853
	DKO	23.538	29.354	34.624	29.172				DKO	31.964	26.935	34.625	31.1747
Fig. 5h								Fig. 5i								Fig. 5j								Fig. 5k
IFN-α					Average			IFN-β					Average			IFN-α					Average			IFN-α				Average
Mock		7	8	9	8			Mock		7	8	6	7			Mock		10	8	9	9			Mock	7	8	6	7
LPIC	Ctrl	8.293	13.094	12.396	11.261			LPIC	Ctrl	11.573	13.754	8.256	11.1943			Reo	Ctrl	30.695	34.654	25.687	30.3453			Reo	54.722	51.748	46.722	51.064
	P9	49.038	66.873	37.925	51.2787				P9	62.865	80.754	59.754	67.791				P9	98.634	77.954	88.648	88.412			Reo+ Reo	351.839	385.027	312.802	349.889
SPIC	Ctrl	11.936	9.462	8.436	9.94467			SPIC	Ctrl	10.584	8.965	12.162	10.5703			IFN-β								VSV	39.524	44.706	30.036	38.0887
	P9	38.356	48.466	32.856	39.8927				P9	42.764	70.574	54.643	55.9937			Mock		7	10	13	10			VSV+VSV	276.419	240.424	207.946	241.596
Reo1198	Ctrl	12.582	10.423	9.381	10.7953			Reo1198	Ctrl	9.826	11.834	8.642	10.1007			Reo	Ctrl	36.593	29.354	42.365	36.104			IFN-β
	P9	74.297	89.286	66.162	76.5817				P9	106.792	79.263	89.518	91.8577				P9	129.385	143.264	175.354	149.334			Mock	6	8	9	7.66667
																								Reo	44.254	35.524	42.046	40.608
																								Reo+ Reo	215.958	293.983	246.254	252.065
																								VSV	37.995	31.831	34.012	34.6127
																								VSV+VSV	249.491	188.216	221.304	219.67

## Sheet: Fig. 6
Fig. 6f								Fig. 6i
% colocalization with PARP9								PIP3 (pmol)/p85
Mock	p85		8	12	10			VSV	WT	1.86	1.67	1.59
VSV	p85		78	89	92				KO	0.56	0.48	0.32
VSV	TBK1		8	3	6			Reo	WT	2.86	3.18	3.53
									KO	0.59	0.41	0.69

## Sheet: Fig. 7
Fig. 7a							Fig. 7c
Relative mRNA levels							Relative Ifnb1 mRNA
Akt1	Mock	1.14	1.08	1.28			sh-Ctrl	Mock	1	1	1
	VSV	0.68	0.46	0.35				VSV	13.64	15.45	12.53
	Reo	0.56	0.63	0.79				Reo	13.89	14.86	16.3
Akt2	Mock	1.28	1.38	1.17			sh-Akt1	Mock	1.38	1.03	1.11
	VSV	0.66	0.78	1.01				VSV	14.49	13.95	15.14
	Reo	0.79	0.86	1.06				Reo	15.36	16.53	13.56
Akt3	Mock	1.38	1.57	1.19			sh-Akt2	Mock	1.14	1.29	0.92
	VSV	5.04	5.63	5.92				VSV	12.59	14.39	15.35
	Reo	6.39	6.89	7.06				Reo	14.39	15.93	16.25
							sh-Akt3	Mock	1.19	1.23	1.03
								VSV	3.29	2.84	4.47
								Reo	2.59	2.16	1.59

## Sheet: Supplementary Fig. 1
Supplementary Fig. 1a
IFN-α
				Average
Mock	8	15	12	11.6667
sh-Ctrl	356.934	396.634	321.634	358.401
PARP1	92.185	79.382	131.893	101.153
PARP2	348.935	389.632	326.359	354.975
PARP3	306.358	339.634	349.634	331.875
PARP4	396.265	426.634	329.634	384.178
PARP5	365.934	319.637	389.634	358.402
PARP6	390.634	426.358	369.357	395.45
PARP7	369.358	329.634	389.634	362.875
PARP8	479.635	456.358	389.675	441.889
PARP9	301.635	349.635	269.354	306.875
PARP10	289.634	352.634	396.635	346.301
PARP11	326.635	356.935	269.354	317.641
PARP12	391.635	426.358	456.935	424.976
PARP13	326.635	289.364	236.637	284.212
PARP14	369.354	326.348	291.634	329.112
PARP15	329.634	379.634	406.358	371.875
PARP16	379.326	415.634	436.935	410.632
MAVS	61.358	51.635	72.932	61.975
Supplementary Fig. 1b
IL-6
				Average
Mock	8	15	12	11.6667
sh-Ctrl	356.934	396.634	321.634	358.401
PARP1	92.185	79.382	131.893	101.153
PARP2	348.935	389.632	326.359	354.975
PARP3	306.358	339.634	349.634	331.875
PARP4	396.265	426.634	329.634	384.178
PARP5	365.934	319.637	389.634	358.402
PARP6	390.634	426.358	369.357	395.45
PARP7	369.358	329.634	389.634	362.875
PARP8	479.635	456.358	389.675	441.889
PARP9	301.635	349.635	269.354	306.875
PARP10	289.634	352.634	396.635	346.301
PARP11	326.635	356.935	269.354	317.641
PARP12	391.635	426.358	456.935	424.976
PARP13	326.635	289.364	236.637	284.212
PARP14	369.354	326.348	291.634	329.112
PARP15	329.634	379.634	406.358	371.875
PARP16	379.326	415.634	436.935	410.632
MAVS	61.358	51.635	72.932	61.975
Supplementary Fig. 1c
Relative expression
Mock	1.4
PARP1	1.7
PARP2	1.6
PARP3	1.4
PARP4	1.5
PARP5	2.1
PARP6	1.4
PARP7	2.9
PARP8	1.4
PARP9	266.1
PARP10	36.1
PARP11	25.6
PARP12	86.1
PARP13	66.8
PARP14	20.5
PARP15	6.8
PARP16	4.3

## Sheet: Supplementary Fig. 3
Supplementary Fig. 3a. BMDC IL-6					Average		Supplementary Fig. 3c. BMDM IL-6					Average		Supplementary Fig. 3e. BMDC IFN-β					Average
	Mock	9	7	11	9			Mock	16	12	10	12.6667			Mock	7	6	10	7.66667
LPIC	WT	180.926	197.824	168.246	182.332		LPIC	WT	876.138	926.158	810.648	870.981		LPS	WT	21.77	18.01	14.703	18.161
	KO	156.038	126.059	168.354	150.15			KO	772.162	886.349	701.928	786.813			KO	22.82	13.623	17.52	17.9877
SPIC	WT	159.259	135.268	172.356	155.628		SPIC	WT	752.382	803.163	855.047	803.531		HSV-60	WT	122.634	108.328	136.328	122.43
	KO	116.035	136.254	142.037	131.442			KO	762.826	706.493	792.057	753.792			KO	109.328	118.634	138.267	122.076
5'ppp	WT	141.295	160.237	119.028	140.187		5'pppRNA	WT	606.832	732.068	673.168	670.689		cGAMP	WT	279.328	249.628	256.834	261.93
	KO	131.065	120.268	151.283	134.205			KO	643.824	709.354	595.026	649.401			KO	239.637	250.764	266.634	252.345
Supplementary Fig. 3b. BMDC TNF-α					Average		Supplementary Fig. 3d. BMDM TNF-α					Average		Supplementary Fig. 3f. BMDM IFN-β					Average
	Mock	8	7	9	8			Mock	7	11	9	9			Mock	8	7	10	8.33333
LPIC	WT	98.023	81.268	89.267	89.5193		LPIC	WT	134.068	146.238	129.358	136.555		LPS	WT	66.856	48.946	61.649	59.1503
	KO	72.183	84.974	77.265	78.1407			KO	116.325	139.355	98.365	118.015			KO	60.93	64.729	51.307	58.9887
SPIC	WT	83.372	87.291	73.261	81.308		SPIC	WT	123.366	138.054	109.359	123.593		HSV-60	WT	279.358	256.327	237.648	257.778
	KO	73.264	79.358	68.067	73.563			KO	116.238	130.285	95.364	113.962			KO	268.379	250.792	237.694	252.288
5'ppp	WT	77.268	86.349	65.328	76.315		5'pppRNA	WT	95.328	113.325	84.623	97.7587		cGAMP	WT	256.348	239.579	218.934	238.287
	KO	69.052	75.268	62.359	68.893			KO	86.238	79.604	106.386	90.7427			KO	246.538	238.849	220.468	235.285

## Sheet: Supplementary Fig. 4
Supplementary Fig. 4a. BMDC 8h IFN-a					Average	Supplementary Fig. 4b. BMDC 8h IFN-β					Average	Supplementary Fig. 4c. BMDM 8h IFN-a					Average	Supplementary Fig. 4d. BMDM 8h IFN-β					Average
	Mock	8	10	11	9.66667		Mock	8	9	11	9.33333		Mock	7	9	11	9		Mock	7	9	10	8.66667
Reo	WT	69.505	70.621	71.874	70.6667	Reo	WT	89.649	81.159	78.788	83.1987	Reo	WT	45.099	36.48	35.02	38.8663	Reo	WT	75.306	81.915	101.596	86.2723
	KO	51.23	41.03	30.52	40.9267		KO	38.333	46.662	55.103	46.6993		KO	14.98	12.01	12.097	13.029		KO	24.158	25.97	35.241	28.4563
VSV	WT	54.98	64.98	59.087	59.6823	VSV	WT	73.342	65.492	55.212	64.682	VSV	WT	44.495	33.49	38.493	38.826	VSV	WT	96.756	85.223	97.448	93.1423
	KO	30.98	37.646	32.646	33.7573		KO	21.443	30.741	25.573	25.919		KO	10.403	11.03	6.222	9.21833		KO	49.368	36.373	51.503	45.748
Flu	WT	235.754	238.004	197.262	223.673	Flu	WT	179.585	124.756	151.418	151.92	Flu	WT	114.318	140.517	130.966	128.6	Flu	WT	214.842	201.379	209.802	208.674
	KO	132.163	162.964	85.547	126.891		KO	92.135	80.928	81.418	84.827		KO	88.185	96.954	92.397	92.512		KO	148.254	101.135	152.772	134.054

## Sheet: Supplementary Fig. 5
Supplementary Fig. 5a. BMDC 8h IL-6					Average	Supplementary Fig. 5b. BMDC 12h IL-6					Average	Supplementary Fig. 5c. BMDC 16h IL-6					Average
	Mock	10	18	24	17.3333		Mock	10	18	24	17.3333		Mock	10	18	24	17.3333
Reo	WT	722.966	647.935	792.112	721.004	Reo	WT	943.895	777.835	818.725	846.818	Reo	WT	1042.18	1195.18	982.411	1073.26
	KO	656.935	598.793	734.043	663.257		KO	682.53	863.937	776.335	774.267		KO	1003.83	896.49	979.264	959.861
VSV	WT	645.886	690.501	606.025	647.471	VSV	WT	749.984	669.666	722.585	714.078	VSV	WT	996.186	841.889	976.726	938.267
	KO	688.81	652.111	512.857	617.926		KO	615.604	703.149	626.227	648.327		KO	821.797	821.034	792.175	811.669
Flu	WT	809.888	939.005	716.284	821.726	Flu	WT	999.817	970.174	907.456	959.149	Flu	WT	1103.28	1080.83	1182.01	1122.04
	KO	827.364	738.242	688.239	751.282		KO	935.982	852.513	822.717	870.404		KO	1046.96	846.236	892.504	928.567
Supplementary Fig. 5d. BMDM 8h IL-6					Average	Supplementary Fig. 5e. BMDM 12h IL-6					Average	Supplementary Fig. 5f. BMDM 16h IL-6					Average
	Mock	16	12	21	16.3333		Mock	16	12	21	16.3333		Mock	16	12	21	16.3333
Reo	WT	136.274	114.433	101.466	117.391	Reo	WT	405.834	372.748	385.284	387.955	Reo	WT	443.593	451.674	539.714	478.327
	KO	96.579	86.274	80.135	87.6627		KO	386.917	300.673	365.834	351.141		KO	401.961	495.719	351.674	416.451
VSV	WT	134.498	107.478	98.81	113.595	VSV	WT	388.282	399.361	375.897	387.847	VSV	WT	461.952	475.973	572.772	503.566
	KO	92.111	84.498	81.709	86.106		KO	359.087	369.838	309.361	346.095		KO	468.161	501.952	400.973	457.029
Flu	WT	264.103	264.215	325.791	284.703	Flu	WT	576.503	669.032	612.406	619.314	Flu	WT	759.219	871.229	685.824	772.091
	KO	261.29	291.203	254.328	268.94		KO	597.975	626.948	544.235	589.719		KO	713.189	640.162	662.886	672.079

[truncated: 8 more sheets: Supplementary Fig. 6, Supplementary Fig. 7, Supplementary Fig. 8, Supplementary Fig. 9, Supplementary Fig. 10, Supplementary Fig. 11, Supplementary Fig. 12, Supplementary Fig. 13]
